# Supplementary material for: Assessing dengue fever risk in Costa Rica by using climate variables and machine learning techniques
Source: PLoS Negl Trop Dis. 2023 Jan 13;17(1):e0011047. doi: 10.1371/journal.pntd.0011047 (PMC9879398; doi:10.1371/journal.pntd.0011047)
Supplement: S1 Table — (XLSX) [file pntd.0011047.s005.xlsx]

## Sheet: Table 2
S1 Table. Best model for each canton.
Canton	NRMSE	NIS95	Best Model
Alajuela	0.2218	2.2789	RF
Alajuelita	0.265	13.9639	GAMLSS
Atenas	1.7615	16.6668	GAMLSS
Canas	0.4572	8.8197	GAMLSS
Carrillo	0.7468	13.2383	GAMLSS
Corredores	7.4754	32.9063	RF
Desamparados	0.0333	0.9103	RF
Esparza	0.5269	13.5993	RF
Garabito	32.7929	151.793	GAMLSS
Golfito	0.7657	13.0531	RF
Guacimo	1.9182	8.1629	RF
La Cruz	9.1306	127.241	RF
Liberia	2.2955	57.4666	RF
Limon	2.1313	18.4764	RF
Matina	3.9168	31.3834	GAMLSS
Montes de Oro	18.9354	162.926	RF
Nicoya	5.3693	47.4291	GAMLSS
Orotina	0.086	0.6048	RF
Osa	2.4703	2.881	GAMLSS
Parrita	8.0959	33.165	GAMLSS
Perez Zeledon	1.7181	14.7112	GAMLSS
Pococı	0.6451	10.241	RF
Puntarenas	1.7821	22.3798	GAMLSS
Quepos	34.3754	179.432	GAMLSS
San Jose	0.0195	2.5938	RF
Santa Ana	0.6331	31.8002	RF
Santa Cruz	0.7159	13.4637	GAMLSS
Sarapiquı	0.5572	1.7992	RF
Siquirres	0.8202	6.654	RF
Talamanca	10.9225	26.2873	RF
Turrialba	0.94	7.0685	GAMLSS
